# Supplementary material for: Developing and validating a SNARE-based prognostic model to forecast outcomes and immune microenvironment in lung squamous cell carcinoma
Source: Medicine (Baltimore). 2026 Jul 3;105(27):e49394. doi: 10.1097/MD.0000000000049394 (PMC13337067; doi:10.1097/MD.0000000000049394)
Supplement: Supplementary file 1 [file medi-105-e49394-s001.xlsx]

## Sheet: Sheet2
Table S1.SNARE-related genesets obtained from the MSigDB contain 131 SRGs.
Terms	Genes
GOMF_SNARE_BINDING	STX6
GOMF_SNARE_BINDING	SEC24B
GOMF_SNARE_BINDING	VTI1B
GOMF_SNARE_BINDING	UNC13B
GOMF_SNARE_BINDING	SEC24A
GOMF_SNARE_BINDING	CPLX2
GOMF_SNARE_BINDING	CPLX1
GOMF_SNARE_BINDING	TMED10
GOMF_SNARE_BINDING	CAPN10
GOMF_SNARE_BINDING	PRRT2
GOMF_SNARE_BINDING	STX1B
GOMF_SNARE_BINDING	EXOC3
GOMF_SNARE_BINDING	GABARAPL2
GOMF_SNARE_BINDING	SNAP47
GOMF_SNARE_BINDING	LRRK2
GOMF_SNARE_BINDING	SYT2
GOMF_SNARE_BINDING	STXBP5
GOMF_SNARE_BINDING	VTI1A
GOMF_SNARE_BINDING	SYT9
GOMF_SNARE_BINDING	SYT6
GOMF_SNARE_BINDING	DAPK1
GOMF_SNARE_BINDING	TXLNB
GOMF_SNARE_BINDING	ABCA1
GOMF_SNARE_BINDING	TXLNA
GOMF_SNARE_BINDING	TSNARE1
GOMF_SNARE_BINDING	STX2
GOMF_SNARE_BINDING	UNC13A
GOMF_SNARE_BINDING	SYT11
GOMF_SNARE_BINDING	SCFD1
GOMF_SNARE_BINDING	SNAPIN
GOMF_SNARE_BINDING	STX12
GOMF_SNARE_BINDING	TXLNGY
GOMF_SNARE_BINDING	ABL1
GOMF_SNARE_BINDING	STXBP4
GOMF_SNARE_BINDING	BLOC1S6
GOMF_SNARE_BINDING	GOLGA2
GOMF_SNARE_BINDING	EXOC3L1
GOMF_SNARE_BINDING	GRIK2
GOMF_SNARE_BINDING	CPLX4
GOMF_SNARE_BINDING	SYT10
GOMF_SNARE_BINDING	KCNB1
GOMF_SNARE_BINDING	STX19
GOMF_SNARE_BINDING	UNC13C
GOMF_SNARE_BINDING	NSF
GOMF_SNARE_BINDING	VPS54
GOMF_SNARE_BINDING	NBAS
GOMF_SNARE_BINDING	SYT17
GOMF_SNARE_BINDING	TPCN1
GOMF_SNARE_BINDING	TMED9
GOMF_SNARE_BINDING	STX17
GOMF_SNARE_BINDING	VPS50
GOMF_SNARE_BINDING	TXLNG
GOMF_SNARE_BINDING	VPS11
GOMF_SNARE_BINDING	SYT13
GOMF_SNARE_BINDING	VPS18
GOMF_SNARE_BINDING	PTPN2
GOMF_SNARE_BINDING	CPLX3
GOMF_SNARE_BINDING	VPS52
GOMF_SNARE_BINDING	NAPB
GOMF_SNARE_BINDING	SLC6A4
GOMF_SNARE_BINDING	SNAP25
GOMF_SNARE_BINDING	SNCA
GOMF_SNARE_BINDING	STX1A
GOMF_SNARE_BINDING	STX3
GOMF_SNARE_BINDING	STX4
GOMF_SNARE_BINDING	STX5
GOMF_SNARE_BINDING	STXBP1
GOMF_SNARE_BINDING	STXBP2
GOMF_SNARE_BINDING	STXBP3
GOMF_SNARE_BINDING	VAMP1
GOMF_SNARE_BINDING	VAMP2
GOMF_SNARE_BINDING	VAMP7
GOMF_SNARE_BINDING	SYT1
GOMF_SNARE_BINDING	SYT4
GOMF_SNARE_BINDING	SYT5
GOMF_SNARE_BINDING	TNFAIP2
GOMF_SNARE_BINDING	UVRAG
GOMF_SNARE_BINDING	CACNA1A
GOMF_SNARE_BINDING	HECTD3
GOMF_SNARE_BINDING	PICALM
GOMF_SNARE_BINDING	SYT15
GOMF_SNARE_BINDING	ANKRD27
GOMF_SNARE_BINDING	STX7
GOMF_SNARE_BINDING	SYT3
GOMF_SNARE_BINDING	DOC2B
GOMF_SNARE_BINDING	VAMP8
GOMF_SNARE_BINDING	STX16
GOMF_SNARE_BINDING	STX11
GOMF_SNARE_BINDING	STX10
GOMF_SNARE_BINDING	RAB11A
GOMF_SNARE_BINDING	SNAP23
GOMF_SNARE_BINDING	NAPG
GOMF_SNARE_BINDING	NAPA
GOMF_SNARE_BINDING	BAIAP3
GOMF_SNARE_BINDING	SYT8
GOMF_SNARE_BINDING	SYT7
GOMF_SNARE_BINDING	SYT12
GOMF_SNARE_BINDING	EXOC3L4
GOMF_SNARE_BINDING	VAMP3
GOMF_SNARE_BINDING	SNAP29
GOMF_SNARE_BINDING	STX8
GOMF_SNARE_BINDING	STXBP5L
GOMF_SNARE_BINDING	GOSR2
GOMF_SNARE_BINDING	SEC24C
GOMF_SNARE_BINDING	SNPH
GOMF_SNARE_BINDING	SEC24D
GOMF_SNARE_BINDING	SNAP91
REACTOME_DISINHIBITION_OF_SNARE_FORMATION	STX4
REACTOME_DISINHIBITION_OF_SNARE_FORMATION	STXBP3
REACTOME_DISINHIBITION_OF_SNARE_FORMATION	PRKCG
REACTOME_DISINHIBITION_OF_SNARE_FORMATION	PRKCA
REACTOME_DISINHIBITION_OF_SNARE_FORMATION	PRKCB
KEGG_SNARE_INTERACTIONS_IN_VESICULAR_TRANSPORT	STX6
KEGG_SNARE_INTERACTIONS_IN_VESICULAR_TRANSPORT	BET1
KEGG_SNARE_INTERACTIONS_IN_VESICULAR_TRANSPORT	VTI1B
KEGG_SNARE_INTERACTIONS_IN_VESICULAR_TRANSPORT	YKT6
KEGG_SNARE_INTERACTIONS_IN_VESICULAR_TRANSPORT	VAMP5
KEGG_SNARE_INTERACTIONS_IN_VESICULAR_TRANSPORT	STX1B
KEGG_SNARE_INTERACTIONS_IN_VESICULAR_TRANSPORT	SNAP47
KEGG_SNARE_INTERACTIONS_IN_VESICULAR_TRANSPORT	VTI1A
KEGG_SNARE_INTERACTIONS_IN_VESICULAR_TRANSPORT	TSNARE1
KEGG_SNARE_INTERACTIONS_IN_VESICULAR_TRANSPORT	STX2
KEGG_SNARE_INTERACTIONS_IN_VESICULAR_TRANSPORT	STX12
KEGG_SNARE_INTERACTIONS_IN_VESICULAR_TRANSPORT	STX19
KEGG_SNARE_INTERACTIONS_IN_VESICULAR_TRANSPORT	BET1L
KEGG_SNARE_INTERACTIONS_IN_VESICULAR_TRANSPORT	STX18
KEGG_SNARE_INTERACTIONS_IN_VESICULAR_TRANSPORT	STX17
KEGG_SNARE_INTERACTIONS_IN_VESICULAR_TRANSPORT	USE1
KEGG_SNARE_INTERACTIONS_IN_VESICULAR_TRANSPORT	SNAP25
KEGG_SNARE_INTERACTIONS_IN_VESICULAR_TRANSPORT	BNIP1
KEGG_SNARE_INTERACTIONS_IN_VESICULAR_TRANSPORT	STX1A
KEGG_SNARE_INTERACTIONS_IN_VESICULAR_TRANSPORT	STX3
KEGG_SNARE_INTERACTIONS_IN_VESICULAR_TRANSPORT	STX4
KEGG_SNARE_INTERACTIONS_IN_VESICULAR_TRANSPORT	STX5
KEGG_SNARE_INTERACTIONS_IN_VESICULAR_TRANSPORT	VAMP1
KEGG_SNARE_INTERACTIONS_IN_VESICULAR_TRANSPORT	VAMP2
KEGG_SNARE_INTERACTIONS_IN_VESICULAR_TRANSPORT	VAMP7
KEGG_SNARE_INTERACTIONS_IN_VESICULAR_TRANSPORT	STX7
KEGG_SNARE_INTERACTIONS_IN_VESICULAR_TRANSPORT	VAMP8
KEGG_SNARE_INTERACTIONS_IN_VESICULAR_TRANSPORT	VAMP4
KEGG_SNARE_INTERACTIONS_IN_VESICULAR_TRANSPORT	STX16
KEGG_SNARE_INTERACTIONS_IN_VESICULAR_TRANSPORT	STX11
KEGG_SNARE_INTERACTIONS_IN_VESICULAR_TRANSPORT	STX10
KEGG_SNARE_INTERACTIONS_IN_VESICULAR_TRANSPORT	SNAP23
KEGG_SNARE_INTERACTIONS_IN_VESICULAR_TRANSPORT	VAMP3
KEGG_SNARE_INTERACTIONS_IN_VESICULAR_TRANSPORT	SNAP29
KEGG_SNARE_INTERACTIONS_IN_VESICULAR_TRANSPORT	STX8
KEGG_SNARE_INTERACTIONS_IN_VESICULAR_TRANSPORT	GOSR1
KEGG_SNARE_INTERACTIONS_IN_VESICULAR_TRANSPORT	SEC22B
KEGG_SNARE_INTERACTIONS_IN_VESICULAR_TRANSPORT	GOSR2
GOCC_SYNAPTOBREVIN_2_SNAP_25_SYNTAXIN_1A_COMPLEX	NAPB
GOCC_SYNAPTOBREVIN_2_SNAP_25_SYNTAXIN_2A_COMPLEX	SNAP25
GOCC_SYNAPTOBREVIN_2_SNAP_25_SYNTAXIN_3A_COMPLEX	STX1A
GOCC_SYNAPTOBREVIN_2_SNAP_25_SYNTAXIN_4A_COMPLEX	VAMP2
GOCC_SYNAPTOBREVIN_2_SNAP_25_SYNTAXIN_5A_COMPLEX	NAPA
GOCC_SNARE_COMPLEX	STX6
GOCC_SNARE_COMPLEX	BET1
GOCC_SNARE_COMPLEX	VTI1B
GOCC_SNARE_COMPLEX	YKT6
GOCC_SNARE_COMPLEX	CPLX2
GOCC_SNARE_COMPLEX	CPLX1
GOCC_SNARE_COMPLEX	STX1B
GOCC_SNARE_COMPLEX	SNAP47
GOCC_SNARE_COMPLEX	STXBP5
GOCC_SNARE_COMPLEX	VTI1A
GOCC_SNARE_COMPLEX	TSNARE1
GOCC_SNARE_COMPLEX	STX2
GOCC_SNARE_COMPLEX	STX12
GOCC_SNARE_COMPLEX	CPLX4
GOCC_SNARE_COMPLEX	STX19
GOCC_SNARE_COMPLEX	BET1L
GOCC_SNARE_COMPLEX	STX18
GOCC_SNARE_COMPLEX	STX17
GOCC_SNARE_COMPLEX	USE1
GOCC_SNARE_COMPLEX	CPLX3
GOCC_SNARE_COMPLEX	NAPB
GOCC_SNARE_COMPLEX	SNAP25
GOCC_SNARE_COMPLEX	BNIP1
GOCC_SNARE_COMPLEX	STX1A
GOCC_SNARE_COMPLEX	STX3
GOCC_SNARE_COMPLEX	STX4
GOCC_SNARE_COMPLEX	STX5
GOCC_SNARE_COMPLEX	VAMP1
GOCC_SNARE_COMPLEX	VAMP2
GOCC_SNARE_COMPLEX	VAMP7
GOCC_SNARE_COMPLEX	SYN2
GOCC_SNARE_COMPLEX	STX7
GOCC_SNARE_COMPLEX	VAMP8
GOCC_SNARE_COMPLEX	VAMP4
GOCC_SNARE_COMPLEX	STX16
GOCC_SNARE_COMPLEX	STX11
GOCC_SNARE_COMPLEX	STX10
GOCC_SNARE_COMPLEX	SNX4
GOCC_SNARE_COMPLEX	SNAP23
GOCC_SNARE_COMPLEX	NAPG
GOCC_SNARE_COMPLEX	NAPA
GOCC_SNARE_COMPLEX	VAMP3
GOCC_SNARE_COMPLEX	SNAP29
GOCC_SNARE_COMPLEX	STX8
GOCC_SNARE_COMPLEX	STXBP5L
GOCC_SNARE_COMPLEX	GOSR1
GOCC_SNARE_COMPLEX	SEC22B
GOCC_SNARE_COMPLEX	GOSR2
GOBP_SNARE_COMPLEX_ASSEMBLY	PRRT2
GOBP_SNARE_COMPLEX_ASSEMBLY	SEPTIN8
GOBP_SNARE_COMPLEX_ASSEMBLY	VPS39
GOBP_SNARE_COMPLEX_ASSEMBLY	VPS8
GOBP_SNARE_COMPLEX_ASSEMBLY	VPS41
GOBP_SNARE_COMPLEX_ASSEMBLY	STXBP6
GOBP_SNARE_COMPLEX_ASSEMBLY	VPS11
GOBP_SNARE_COMPLEX_ASSEMBLY	CLTRN
GOBP_SNARE_COMPLEX_ASSEMBLY	VPS18
GOBP_SNARE_COMPLEX_ASSEMBLY	VPS16
GOBP_SNARE_COMPLEX_ASSEMBLY	VPS33A
GOBP_SNARE_COMPLEX_ASSEMBLY	SNAP25
GOBP_SNARE_COMPLEX_ASSEMBLY	SNCA
GOBP_SNARE_COMPLEX_ASSEMBLY	STX4
GOBP_SNARE_COMPLEX_ASSEMBLY	STXBP1
GOBP_SNARE_COMPLEX_ASSEMBLY	VAMP1
GOBP_SNARE_COMPLEX_ASSEMBLY	VAMP2
GOBP_SNARE_COMPLEX_ASSEMBLY	UVRAG
GOBP_SNARE_COMPLEX_ASSEMBLY	ANKRD27
GOBP_SNARE_COMPLEX_ASSEMBLY	VAMP8
GOBP_SNARE_COMPLEX_ASSEMBLY	VAMP4
GOBP_SNARE_COMPLEX_ASSEMBLY	VAMP3
GOBP_SNARE_COMPLEX_ASSEMBLY	TGFBRAP1
GOBP_REGULATION_OF_SNARE_COMPLEX_ASSEMBLY	PRRT2
GOBP_REGULATION_OF_SNARE_COMPLEX_ASSEMBLY	SEPTIN8
GOBP_REGULATION_OF_SNARE_COMPLEX_ASSEMBLY	VPS39
GOBP_REGULATION_OF_SNARE_COMPLEX_ASSEMBLY	VPS8
GOBP_REGULATION_OF_SNARE_COMPLEX_ASSEMBLY	VPS41
GOBP_REGULATION_OF_SNARE_COMPLEX_ASSEMBLY	STXBP6
GOBP_REGULATION_OF_SNARE_COMPLEX_ASSEMBLY	VPS11
GOBP_REGULATION_OF_SNARE_COMPLEX_ASSEMBLY	VPS18
GOBP_REGULATION_OF_SNARE_COMPLEX_ASSEMBLY	VPS16
GOBP_REGULATION_OF_SNARE_COMPLEX_ASSEMBLY	VPS33A
GOBP_REGULATION_OF_SNARE_COMPLEX_ASSEMBLY	SNCA
GOBP_REGULATION_OF_SNARE_COMPLEX_ASSEMBLY	STXBP1
GOBP_REGULATION_OF_SNARE_COMPLEX_ASSEMBLY	ANKRD27
GOBP_REGULATION_OF_SNARE_COMPLEX_ASSEMBLY	TGFBRAP1
