# Supplementary material for: Developing and validating a SNARE-based prognostic model to forecast outcomes and immune microenvironment in lung squamous cell carcinoma
Source: Medicine (Baltimore). 2026 Jul 3;105(27):e49394. doi: 10.1097/MD.0000000000049394 (PMC13337067; doi:10.1097/MD.0000000000049394)
Supplement: Supplementary file 2 [file medi-105-e49394-s002.xlsx]

## Sheet: Sheet1
Table S2. The primer sequences used in this study
Gene Symbol	Forward (5'-3')	Reverse (5'-3')
BET1	CCTCTCGCTTCTCCTCCTCT	GCAATTACCTTTCCACCAGCTA
GAPDH	CGGAGTCAACGGATTTGGTCGTAT	AGCCTTCTCCATGGTGGTGAAGAC
